# Supplementary material for: Breaking Dynamic Behavior in 3D Covalent Organic Framework with Pre-Locked Linker Strategy
Source: Nanomaterials (Basel). 2024 Feb 7;14(4):329. doi: 10.3390/nano14040329 (PMC10891907; doi:10.3390/nano14040329)
Supplement: Supplementary file 1 [file nanomaterials-14-00329-s001.zip]

Archive with 1 entries (1 files):
- nanomaterials-2818660-supplementary.pdf
